# Supplementary material for: Stabilizing Active Aluminum (Al3+) in Acidic Soils via Biochar-Induced Microbial Niches: Focusing on Denitrifier-Mediated Mechanisms, Efficiency, and Environmental Outcomes
Source: Toxics. 2026 Feb 6;14(2):157. doi: 10.3390/toxics14020157 (PMC12944886; doi:10.3390/toxics14020157)
Supplement: Supplementary file 1 [file toxics-14-00157-s001.zip]

Archive with 1 entries (1 files):
- toxics-4095472-supplementary.pdf
